# Supplementary material for: Education Level and Cardioprotective Dietary Patterns in Polish Post-MI Patients: A Cross-Sectional Study Using the KomPAN Tool
Source: Nutrients. 2025 Sep 22;17(18):3018. doi: 10.3390/nu17183018 (PMC12472266; doi:10.3390/nu17183018)
Supplement: Supplementary file 1 [file nutrients-17-03018-s001.zip]

Archive with 1 entries (1 files):
- nutrients-3817630-supplementary.pdf
